# Supplementary material for: Sex- and stage-dependent expression patterns of odorant-binding and chemosensory protein genes in Spodoptera exempta
Source: PeerJ. 2021 Sep 13;9:e12132. doi: 10.7717/peerj.12132 (PMC8445084; doi:10.7717/peerj.12132)
Supplement: Supplemental Information 12 [file peerj-09-12132-s012.fasta]

>SexeOBP1
ATGAATAATTTATTTGTGGTGTATTTAGTTGTGTTGTGTGCAGGATGCAGTTATGGGATG
ACTCGAGCACAAGTTAAAAAAACGATGGGTGTAGTAAAAAATCAATGTATGCCGAAGAAC
TCTGTAACGGAAGAGCAAGTTGGGAGAATAGAACAAGGCGTGTTCATTGAAGACCGAAAC
GTGATGTGTTACGTTGCTTGCATATACAAAACTATGCAAGTGGTGAAAAATGACAAACTC
GATATGTCGCTCATACTAAAGCAAGTTGACATCCTGTATCCTCCAGAACTCAAAGAGCCG
GTCAAAAAGTCTATTGCAGCATGCATACATAGCCAGGACAATTACAGCGACCTATGCGAA
GGAGTATTTTATGCATCAAAATGTTTGTATGAAAAAGACCCGAACAGC

>SexeOBP2
ATGCAGAAGGAAACGAATATGCTTCTCGCCAAAATAGTGAAATTGTTGATAGTAGTTGCA
ACGTGTGAAGCTATGACGATGAAACAAATCAGGAATACTGGTAAAATGATGAGAAAAACG
TGCCAACCTAAGAATAATGCTGAAGATGAAAAAATCGATCCGATTGCTGACGGTGTCTTC
ATTGATGAGAAAGAAGTAAAATGCTATATGGCTTGCATTATGAAAATGGCTAACACGATT
AAAAATGGCAAATTAAATTACGATGCAGCCATTAAACAGGCTGATTTGTTACTTCCTGAT
GATATAAAGGAACCTGCTAAAGAAGCTATCACTGCTTGCAGAAAAGTTGCGGATGCCCAT
AAAGATATTTGCGATGCGTCATTTCACATCACTAAATGCATCTACAATCATAATCCTGGT
ATATTTTACTTTCCT

>SexeOBP3
ATGAAACTGTTTCTATTATTCTGTACAGTGTTTGTAACGAACGGGATTGACGCATATGTG
TATAAACAGGAAGCCGAAATGAAACAAATCCTAAATAAGGTACCAACAATAAACACATAC
TTCACAGAATGCATTGTAGAAACAAATGAAGATGCTCTACAAGATGAAACCTTATTACTA
GAGGAAGGAGTACGAAATGCGGATGAACTGATCAACTGTTTCTTCAATAAAGCTGGTATT
ATAGACGATGGTGGGAGATTGAGTAATGGAGCTGCTAGGTCTATTTTGAACCTTATTGGT
GTAGAAGATGATGAAGCTGATCAACTGATTGGTAAATGTACAAGCATCGCCGGTATTGAC
GGGTCCGATATGGCATTTGCTATCTTCAAATGTTTCGAAGATGGCGTCAAAAAA

>SexeOBP4
ATGAAAACGTGTACCTTTCAGTTCGTCTGTTGCATTTTGAGCATCTTTTTGTTGTTTGGC
CAGAGTTATGGGATGACACGACAACAGCTAAAAAATTCTGGCAAGCTTATGAAAAAATCT
TGCATGCCGAAGAATGACGTCACTGAAGAGGAAATCGGTGATATCGAAAAAGGGAAGTTT
ATAGAAAATCGTAATGTTATGTGTTACATCGCCTGTGTCTACACTATGACCCAAGTAGTG
AAAAACAACAAACTAAGTTACGAAGCGGTTATTAAGCAAGTGGACGTGATGTTTCCAGCT
GAAATGAGGGACGCTGTCAAAGCCGCTGCTACTCATTGTAAAGAAACAACCAAAAAATAC
AAGGATTTGTGTGAATCAGCATACTGGACCGCTAAATGCATGTACGACTACGATGCAGAA
AACTTTGTATTTCCT

>SexeOBP5
ATGTTCAAGTTATCGGTACTTGTGTGTTGTTTATACTTCTGTGCCTTAACACCATATTTG
GCTTCTGCCATGACAGCTGAACAGAAAGCTCAAATCCATGAGCACTTTGAAATGGTTGGC
AAATATTGTAACAAAGATAGCACTATGATAACAGCTGATGATATCGTCAATCTACGGGCT
AAGAAGGTACCGACTGGTCCAAATGCTCCTTGCTTCTTAGCTTGCGTGATGAAGCAAATT
GGCGTGATGGATGACAGCGGCATGTTACAGAAAGAAACCGCGCTTGAAATGGCTAAAGCT
GTATTCCAGGATGCCGAAGAACTGAAGGCAATCGAAGATTATCTACATTCCTGCTCACAC
ATAAACGGTGAATCAGTCAGTGACGGTGCTGCTGGCTGTGACCGTGCTATGCTGTCGTAT
AAATGCATGACAGAGAATGCTTCTAAGTTTGGCTTCGACATT

>SexeOBP6
ATGTCGTTCTCAAGTATAATTTGGTGTGCAGTTATTTGCATTAGTACTGTGTATGCAACA
ACTAAGTTTCGCAATAAAGAAGGCATTGAGAAATGCTTTGAAAAGTTCGGAGTATCAATG
ACAGAAAAAGAATCGTCTGAAAAAGAGGATGTATCTTCTGTGGATCCATGTTTCTGGGCT
TGCAGTTTCAAGACAATAGGTTTCCTCAATAGCGAAGGCCAATATAATCCGGAGATTACA
CACTCACATTTTAAAACGGAGGAGTTATCTTTCCTGGGTACTGCAAGATTGGACAAACTG
AAAGATCTTATAGCAAAGTGTGATGCAGCTTTAGAGAAAATAACAGGGACTGACGAGAAA
GCAGAATGCGACAGAGGGTTACAGCTAGCAAAATGCTACGTAGAAGATGTGAAAGATATC
TTTCTAGATGATTCTAGTAAA

>SexeOBP7
ATGATCTTTCGTTTTTTACTATGTTTTTATCTCGTAGAACTTTACGGCGCTCATGCTAGA
ACTGATGAAGAGATCAAGGCATGGTTTTTCCGCGAAGGAATAGACTGTAACAATGAACAC
CCCATATCTCCGACGGAAATGCTGTCGCTAAAGGAAAACAAAATACCGAATACGAACAAT
GCAAAATGTTTTGTCGCTTGTGTTTTCAAGAAAACTGGTATGCTAGACAGCAAGGGTATG
TTTGATGCAGACCACTCAATAGCAATGATTCAAAAAGATTTTGCTGATGACCCGCAGAAA
TTGGAGAGTTCTAAGAAACTTCTAGAAACCTGCAAAAAAGTGAACGACGAAGCCGTATCT
GATGGTGAAAAGGGTTGTGAACGGTCAGTCCTTTTACACAAATGTTTTGTTGAAACTGCA
CCTGAGTTGGGAATCAAATTGCCG

>SexeOBP8
ATGTTGAATTCAGTATTTTTTCTATTCACCTTTGGTGTTTTATTTTTAAGTGTTGAGGCT
TTATCAATGGAGGATCTGAAACAGAGATACGTGGACAACATATTAGAATGTAGCAAGCAG
TATCCGATAGACCGTGCCGACGCCGAACAACTCCAGAACAGAGTTATGCCTGATAAGGAT
TCAGCCAAATGTTTATTTGCATGCGTTTATAAACTGGCGGGAGTGATGAACGACCAAGGA
GAAATGTCTGTTGAAGGTGTCAATGCACTATCTCGAAAGTATTTAGCTGGAGATCCAGAA
AAATTAACAAAGAGTGAACAGTTTACTGAGGCTTGTAAAACCGTAAACGACGCTCCAGTC
AGCGATGGGACAAGAGGCTGTGACAGAGCTGCGTTAATCTTCAAGTGTACCGTAGAAAAA
TCTCCTGAATTCAACTTTGTA

>SexeOBP9
ATGACCAAAGTACTATTTGCCATCGTGCTGACGATGGTCACATTCGGGGTAACACTATCT
GCTAGTACGAAGGAAGCTAAGACCACAACTATGTCTGACCAGGTTAACAGCATTGACGTG
GATGTCTTAGCTGTGATGGACATGTGCAATGATAGCTACAGGATTGATCCAAGTTATATA
CAAGCGCTCAACGAGAGCGGCAGTTTTATTGATGAAACTGACAAAACCCCGAAGTGTTTC
ATTCGCTGTGTTTTCGAAAACGTTGGGATTGTGTCAGAAGATGGTATGCAGTTCAATCCC
GCGAGAGCCGCTGTCATTTTTGCTGGAGAACGGAATGGAAAGCCCATGGAAGACATCGCA
GACATGACCGCTCTATGTGCCACGGATAGACAGGAAACCTGCCCCTGCGACAGATCATAC
AAGTTCCTTAGATGCCTGATGTCAATGGAAATTGAAAGATATGAGAAGTCT

>SexeOBP10
ATGTTAAGGATAAATGTGGCGGTTGCTGTATTTATTGTGAATCTTATTAGTGGCTGGGGG
CAAACGACACAGGATCCTAGGGTTGGCGAAATGCTGTTAGCGAAGAGGTATCAAATGGAA
TGCATAGAGGAGACAAGAGTTGATCCTGATATAATCGCTGGAATAAAGAATGGGCGTTGG
AGTATACCATGGACTGCCAGACCCCTGGCAATGAAGTGGGCGTTATGTGTGATGATGAAA
AGAGGATTAATGACCAAGGAAGGAGTTTATAAACTA

>SexeOBP11
ATGGATCGGAAAAGAACATGTTTACTCGTGATCGCTATGTTTTTGGCCTCTGGCAGTGAC
GCTATGTCTAGACAACAGTTGAAGAATTCTGGTAAAATGCTGAAGAAAAACTGTATGAAC
AAGATAGGTGTGACTGAAGACCAAGTTGGCAGTATAGATAAGGGAAAATTCATAGAAGAC
AGAAAAGTCATGTGCTACATAGCTTGTATCTATGAATTGACGAATGTGATAAAGAACAAT
AAATTAAGTTACGAAGCTTCAATCAAACAAATCGACCTGATGTACCCGCCCGATGTAAAG
GAATCAGCAAAGGCTGCTGTGGAAAAATGCAAAGACGTTCAAAAGAAATACAAGGACATC
TGTGAAGTTTCGTTTTATGCAGCGAAGTGTATGTACGAGTACAAGCCAGAAGATTTTATT
TTCGCA

>SexeOBP12
ATGTTAAGAGTGGGAGTGGCAGTTGCTGTTTTTTTCGCGAATCTGGTTTGTGGAGCACAA
GATTCGAAAGACGAATCCCTTAATGAAATTGTAATGTTATCGAAGAGATATCAGTTGGAA
TGTATAGAAGAAACAAGAGTTGATGCTGATATAATCGCTACAATAAAAACTGGAGGCTGG
AATATACCATCTCATGATACGTTTACTGTAAGGCAGTGGGCGCTATGTGTAATGATGAAA
AGAGGACTTATGAGCAAGGAGGGAGTTTATAAACTAGATGTCGCTTTGAAAATGGTTCCT
AAAGAAGATAGAGACGCTGCAGAAAAGTTAATAGATTCATGTTTAAGCCAAAAAGCCCTA
CCAGCCGACGAAATTGCCTTTCTGTTTATTAAATGCTTCCAGAGAACTAGATCGAAATTC
CCTGTATCCATTTTTATT

>SexeOBP13
ATGTCGAAGTTTACCTGCATTGTCTTCTGTATTGTGGCTGCTAGCTTGACCAAGGTTTCG
CATGCAGTAACCGAAGAAGAGAAGGAAGCATTCCGTGCGGCGTTGGAGCCTGTCATCGTG
AAGTGTTCGGAAGAACATGGAGTGAGCGAGGCTGACATCGAAGCCGCGAAGGAGGCCGGC
AGTGCTGACGCCATCAAACCCTGCTTCTTAGGCTGTGTCATGAAGAAAATTGAAGTGTTG
GATTCAAAAGGCTTGTACGACCCAGAAACTGGACTTGGTAAACTGAGAAAGTTCGTCAAG
GATGAAGATGAATACGCCAAATTCGAAGAAATCGCCAAGAAATGCCTTAAAGTTAACGAT
GAATCCGTAAGCGACGCTGAAGCGGGTTGTGACAGAGCCAAGCTTCTTTTGGGTTGCTTC
TTGGAGCACAAAGTTGAAATGCCGTTC

>SexeOBP14
ATGTCTAAACTTTCTTGTATAGTCGTTTGTGCATTAGCAATGAGGTTATGCTGTGATTTC
GTTGCAAGTGAGGATGCAAATTCAGTTTTTCATGACGTTATTAGACCCATGATATTCGAG
TGTGCTGAACAATATAATCTCACTGAAGAGGACCTCAAGAAAAATAGAGGTCCAGATGCA
TTGAAAAAATATCCTCCCTGCTTCGTAGGCTGTGTTCTCAAGAAATTCAATATTATCAAC
GATAAAGGCCAATACGACGCAGACGCAGGTCTAACCACCATCAAAACATTATTGCCTAAC
AAAGAATATTTTGAAAAAATATCAGGAGTTTTCAAAGAATGCACGTCAGTGAACGACAAA
ACTGTCAGTGACGGAGATGCTGGGTGTGAAAGAGCTGTACTTGCAACAACGTGCTATATG
GAACATAAAACTGCTATCATCGCC

>SexeOBP15
ATGTACAAGTTTGCTTGTTTGATTTTGTGTGTTGTGGCTGTGAGCCTAAGTGGAGTTCAT
GCAACTGCCGAAGAGAAAGCAGCTTTCATAGAAGCTGTGAAGCCACACATACAGGAGTGC
TCAAAGGAGCATGGAGTTACTCCTGAAGATATCAAATCTGCCAAGGAGGCAGGCAGTGCA
GATAACATCAACTCTTGTTTCCTAAGCTGCGTTTATAAGAAAGCTGAAGTTGTAAGTATC
AAT

>SexeOBP16
ATGACTTTTGAAGGGCAAATAGCACAGTATAACATGGCTAAGTTCATTTCTTTAGTATTT
TCGTTAGTGATAGTAAGCCTAAACGCCGTTTATGCAGAGGAGGATGTGGAATCATCCAGC
AAAGAAGATCATTCCATTATGGACGAATGCGCTAATAAGTTTGGAATCACACTTGATGAA
ATTACAGTAGCATTCAGATCAGGTAATGTGGGTGCTCTCGACCCATGTTTTTGGAAGTGC
TGCTACGGGGGTACTGGACTTATCAATAAAGAAGGTCTATATGATTTAGATGCAACTCTG
TCTTTCATCAAAACTAAGTTTCATGATGAAGATTACACGCAATTTCAAGAAACAGCAAGA
ATGTGTGAAAAAGTAAATAAAGAAGATGTAAAGGACGGCGAAGCTGGATGCGAAAGAGCA
GCCATGTTGGTGTCCTGCTTTTTGAAAGGTCGTGGTGACGAACTCTTACAA

>SexeOBP17
ATGAGTACCTGTACTGATTTGACTCGCATTGGATACGTTATGCTGTTTTGGTTCTTAGTA
AAAAATGTTGCGGCATTATCAGATAGAGAAAAGTCTGCCATTCAAAAAGAGTTAACGTCA
GTTGGTCTTCAATGTATACAGCAACATCCTCTATCATTATCTGATATCAGGGCCTTTAGG
AACAAAATGATACCTGATGGTAAGAAACCGAAGTGTTTTGTAGCCTGTCTGTTCAAGAAA
ATTGGAGTGATGGATGACATGGGAATGATATCACCAATGAAAGCACAGGAGAATGCCAAG
AAAGTCTTCAAAGACAATCAGGAACATATCAAAAATGTCAACGAGATAATGGAGAAATGT
TCTGCAGTGAATCAACAGAACACGATGGACGGAAACAAAGGATGTGACAGAGCGAAGTTA
GCTTTTAATTGTCTCACAGAAAATGCTGACAAATATGGCTTCGATTTTGATTTC

>SexeOBP18
ATGAAGACTCTGTTGGTTTTCGCTGCCTGTGTTCTGCTTGCTCAAGCCCTGACAGATGAG
CAGAAGGAGAAACTCAAAAAACATCGCTCTGAATGTCTAACTGAGACCAAAGTTGATGAA
CAACTAGTCAACAAGCTCAAGGGTGGTGATTACAAGACTGATAGTGAACCCCTGAAGAAA
TATGCTCTCTGCATGATGATGAAGTCAGAATTAATGACCAAGGACGGCAAGTTCAAGAAA
GACGTCGCTCTGGCTAAGGTTCCTAACCCAGCTGACAAGCCCACTGTGGAGAAGCTGATC
GATGCTTGTTTGGCCAACAAAGGCAACACTCCTCACCAGACCGCCTGGAACTACGTCAAG
TGCTACCATGAAAAAGACCCCAAGCATGCGATTTTTTTG

>SexeOBP19
ATGAGATCGTTTGTTGTATTCTGTATTGTGCTGGTGGCTGGAGTTTGTGCTACTGAAAAG
GGCAACAAAATCACGAGTGAATGCATTAAGGAATCCGGTGTCAAATCTGAAGTGCTAGCC
GAAGCGAAGAAAGGCAACATTAGCGACGATCCAGCATTCAAAGCATTCACATTCTGCTTC
TTCAAAAAGGCTGGCATTGTCGGTGAAGATGGCAAATTGAATAGAGACGTAGCCCTTGCG
AAACTACCTTCTGGTGTGGACAAATCTGAGGCAGAAAAGCTATTGGACTCGTGCAAATCT
AAAACAGGCAAAGATGCCGTTGACACCGTCTTTGAAATCTTCAAATGCTATCAGCATGGT
ACTAAATCACAC

>SexeOBP20
ATGGCGCGGAGGCAGCGGGGCGCCATGTTCACAGAGACGCTGCCCCTCTTTGTCATTTTA
GTTGCTGTTACTCATGGCGGAAAGGACAAGCCGGTTTTTAGTGACGAAATCAAAGAAATA
ATACAAACTGTTCACGACGAGTGTGTCGCTAAAACAGGGGTCGCGGAGGAGGATATAACG
AATTGCGAAAACGGCATATTTAAGGAGGACACGAAATTGAAGTGCTATATGTTTTGCCTG
CTGGAGGAAGCGAGTCTCGTCGATGATGATGACACTGTGGATTACGACATGCTCGTCAGT
CTCATACCGGACGAGTACTACGAGAGAACTACCAAAATGATATTCGCATGTAAACATCTC
GATTCCCCAGATAAGGACAGATGTCAGAGAGCGTTCGAAGTACACAAATGCTCATATGAA
AAGGATCCAGACTTATACTTCTTATTC

>SexeOBP21
ATGTTCCACTCTGGTGTTGTGTATTTTCTGGTTATTGCCGTATTCTTAAAGAATGCTTCG
GCAATAACTGATGAGCTAAAAGCTCACATCGAAGCAAAGTTCCTAACAGTTGGTGCAGAG
TGTATAAAAGAACATCCTCTAACAATTGAAGATCTGGCTGCTTTTAAGAATAGAGTATTC
CCCGATGGCGAAAATGCTGGATGCTTCTCAGCTTGTATTTTCAACAAACTTGGATTGTTT
GACGATAAGGGCACTTTATCCCACCTGACAGCCCTAGAAAACGCCAAGAAAGTATTTGAA
GATGAAGAAGAATTGGGAAGTATTGAGAAATTCCTCACCTCTTGCGCTAAAGTAAATGAC
GAAGAAGTATCTGATGGAGAAAAAGGCTGCGAAAGAGCAAAATTGGCATACAACTGCTTC
ATAGAAAATTATGAACAACTCGGATTTGACCTCGAGTTT

>SexeOBP22
ATGTACTCCATCAACTATTTTCTTTTTTCGATCATCTTGTTTGTTATGTTCAACAATTGT
TTTGTTCATTCCATGACGAGGGAACAAATAAAAAACTCTGGCAAGTTAATTAAAAAGACG
TGTTCTGCAAAACACGATCTTACTGAAGACGAAGTAAAAGATGTAGACAAGGGAAAATTT
CTTGAAACGAAAGACTTCATGTGTTACATAGCTTGTGTCTACAAAATGGGCCAGAGCGTT
AAAGGAAGCACGATCAATCATGACATGATGTTAAGGCAAGTGGATATGATGTTCCCCAAT
GATATGAAGGCACCTGTTAAGGCAGCTATAGAACATTGCAGACCAGTTGCGAAAAATTAC
AAGGATCTCTGCGAAGCTTCTTATTGGACAGCAAAGTGCATTTATGATTTCGACTCTGCT
AATTTTATGTTCCCT

>SexeOBP23
ATGGAAAAAATCCTAATTTTTACTTTTATAACGCTCTCCGGCTTCGCTCACGCTCGCATA
TCAGTGATGTATGCCCACGACAAGTTAAGTGATTTAGTTGCACAGCAGTGTCTATCAGAA
ATGTACCCTAAGAACAAGCGCATTGAAATCCAGGAATCAGATGAGCCCTGCATTATATTT
TGCGTCCTCAAAAAATTTGGCATTATTAGTGCATCTGGTGTTATTAATCTGGATATTTAT
AGAAAACGAGTACAAATCGCTCACCAACTAGATCAAAAGACCTCAATCATGGACTACGGA
GGTTCCTGCATGGAGAACGCAGAAGCAACTCAACATAAACAAGACGTCTGCAAGAAAGCC
AAGGTCTTCAACGACTGCACGCATTTATACAGAATACTACTTATG

>SexeOBP24
ATGGCTAAAGTTATTTACATAGTCTTCTTCGTAGTAGCTGTGAGCTTATGTAGTATTCAA
GCAGATGATGACGATGATAATTCTGAGCTCATAAAAAACATTAATCAGAAGTTATTGGAC
TGCACTAAGAAGTTTGACATCTCAGTTGAACAATTTCATGAAACTATAGAGAGTGGCGAC
GCTTATGCAGTCGCCCCATGTTTTTGGAGTTGCTGCTTCAAAAAAGTTGGAGTTATAAAT
AGCGAAGGTCAATACGACCTTGATGCTACACTGGACTTGTCAAAGAAGATTTTTTCAACT
TGGGAGTACGAGAACGTTGAGGATATCGTAAAAAAATGTGAAAAGGTGAACGAACTAGTA
AGCGATGGTAATACTGGATGTGACAGGAGTATTTCATTAGCAGCTTGCATATTCGAAAAT
TGGAAAAAAATAAACCCAAATAAGTTTAGCGATTCTGCA

>SexeOBP25
ATGTCCAAGTTCACTTGTTTGGTTTTGTGTGTTGTGGCTGTTAGCCTAAGTGGGGTTCAT
GCAACTGCGGAAGAGAAAGCTGCTTTTATAGAAGCTGTGAAGCCTTACGTACAGGAGTGC
TCAAAAGAACATGGAGTTACTCCTGAAGATATTAAGTCCGCCAAGGCGGCAGGCAACGCT
GATGGCATCAACTCCTGTTTCTTAAGCTGCGTTTATAAGAAAGCTGAAGTGATCAACGAA
AAGGGAGAATACGATGTC

>SexeOBP26
ATGTCAGTTATGAGACGTTCATCGTTTTTAGTGGTGCTTTTTTGTTTTGTGAGCGTTCAT
GCTCAATCTGCTGATGATGAATCAGCTATAAGGGATGCTTTGCGCCCTTACGTACTAGAG
TGTGCCGAAGAATTTGGAATTACTGAGGAAGAATTTGAAGAAGCTAAGAAGAAGGCCAGT
GCTGCTGATATCGATCCTTGTTTTATGAGCTGCTTCTTAAAGAAAGCTCAATTCTTTGAC
GACCAGGGTAAATTTGATGTTGATAGCACCATGGCGTTTGCCAAGGAAAATTTGTCAAGT
GAGCCAATGATGAAGTTCGTTGAAGCAGTCGGAGACGAATGTGGCAAAAGT

>SexeOBP27
ATGTGGAATTGTTTAGTAGTGTTTTTGGCAATATGTTGCTGTGTGTATGGTCTCACGGAG
GAAGAACTCAAGTCGGAGTTCACAAAGTTGATAATAAAGTGTAACAAAGATGGGCAAGTG
GACATGACGGAACTGGTGAAGCTGCAGAACTACGTGGTCCCAACGAAGCAGACGACGAAA
TGCGTTTTAGCATGCGCTTATAAGGCTGCAGAAGTTATGAATGCTAAAGGTGAATACGAT
ATTGAACATGCGTACAAAGTAGCAGAAAAGATGAAAAATGGAGATGAAAAACGACTGGTT
AATGCAAAGAAAATGGCGGATCTCTGTGTGAAAGTAAACGAAGAAAGCGTGTCCGATGGT
GACAAAGGTTGTGATCGAGCCGCTATGATATTTAAATGCACTGTTGAAAATGCTCCCAAG
TTTGGATTCAAGTTG

>SexeOBP28
ATGTGCCTTGTCAAGTACCATGTGCTGGTACTCTGTGTATTACTAGTGGGAGGTTATGCT
TTGAATTGTCGATCAAGCGGAGGCCCTAAAGAGGCCGAGCTGAAGAATATTTATAAAAAA
TGTTTGAAAATGCAAGAAGGCAAGAATTCGAGTAAAGGAAACTCGGCTCAAGATTGGAAG
GAGCCACGTATTCAAATACAAAGGAATGACTGGGATAGAGGTCACTCAGGAAGTAAAGAA
AACAAGAATAGTAGAGATGATAGTAGAATGGGCAATAAGGATAAAAAAGGGGGAAGTGGT
ATGAGAGATAGTCGAGATGACATGATGGGCCGAAGAGATGATATGATGACTAGAGGTGAT
GATAGAAGTGATAATAGGAAACACAGAACTGATGACAGAATGGGCAATGGCAATGATAGA
TCAGATAATAGAGGTAGAATGGGCAACAAGAATAACAGGAACGACATGAATGGAGAGCGG
GACAACAGGTACGGAAGAGATGACTATTTCAATGGAAGAGAAGACTTCCCACAAAGTGGC
GAATATGGAAGCGACATAGGTCAATATAACAACAATTACTACTCCACAACACAGTCCACT
AGAAGGTACAAAAGGGAGAGGCGTCCTAGCAACTCGGGACAAAGGAGTCAGTACAATCCG
AACAGCCACAAAATCTCAGGATACGAAGATACTTTCCGATCAGATGAGAGAAACACTACT
GAAAATAATTCTAGCAAAGAAACAGACAATAAATCCTGTGCGTTGCACTGTTTCTTGGAG
AATCTGGAGATGACAGGGGAGGACGGTATGCCGGACAGATATCTGGTGACTCATGCTATT
ACGAAAGATGTGAAGAATGAAGACCTAAGGGACTTTCTTCAGGAGTCCATTGAAGAGTGC
TTCCAGATTCTGGATAATGAAAACACCGAAGACAAATGTGAATTTTCGAAAAACTTGCTG
ATTTGTTTGTCAGAGAAGGGAAGAGCGAACTGTGACGATTGGAAAGAT

>SexeOBP29
CTTTCAGAAATACTCATCTTCACGACTTTTATATCACTAGCAGTTATAGTGAACAGCTTC
AAAACAAAGTTTTTCTCACAAAGCTTGGAGTCGGAACCTCCGATTTCAATCCTGTACGCG
CGTGACAAGAAAAGTGACAAAATAACAGATGACTGTTTAACGGAAATGTACCCGAGGAAC
TTGTATAAGTATCCTCTGCGCATTGATAGGAACGATATACCTTGTATAATACACTGTGTG
CTCAAAAAGTTCGGTATAATGACGAACGATGGATACATAAATATAAAGAATTACTACAGG
AGAGTGCAGGCGATACACAGGTACGATCCGAGGATATTGATATCGGATGTCGGAGAGACC
TGTGCCCAGAACATTAATGGGATGAACTTGGACCACGATGTGTGTAAGAAAGCGAAGGTG
TTTAACGATTGCACGCAACTGTACGCAGTGTCCTACAGAGACCCCGACGAA

>SexeOBP30
ATGGCGGCGGAGTGCGAGGCGCGCGCGAGTGGTCTTGCAAGCGCTGCTGCGGGTGCCGCT
GGTTGTTGTGTTGCTGCCTGTGCCACTGCGCCTGCGCCGGGGCCCGCCCGACCAGATCCT
CACATGACTTGCTCCCGCGCGCTGGCGCTGCTCGCGCTTGTAGCCGTCTCGCAACAGGCA
ACCACAGGATGCAAAAATTGTATTATGCTGGGTAAGGAGGAGAAGGCGATGTTCCGCGCG
CACTCGGACGCGTGCGTGGCGGCGTCGCGCGTGGCGCCGCGGCTGGTGGAGGCCATGCTG
GCCGGCCAGCTGCTCGACGACCCCGCGCTGCGCCGCCACGTCTACTGCGTGCTGCTCAAG
TGCAAGCTCATCAGCAAGGACGGCAAGCTGCAGAAGGCCGCCGTGCTCGGCAAAATGGCC
GCCAGACCTGATGCCAAAAACGCTACCAAGGTTCTCGAGAGCTGTGCAGATCAGACGGGA
GACACACCAGAAGACCTGGCGTGGAACCTGTTCCGCTGTGGTTACGACAAGAAGGCGCTG
CTGTTTGACTACATGCCCACTAACGTCGCCACCAGCGAGTCGGACAACAACTCC

>SexeOBP31
ATGAAGTATAAAGCAAGGCGCACGCTAACCCAACGCGAGAAAGAAAAAATGAGTAATCAA
AAAACAAATGTGCTCGCATTGATTTTGCTAATTCTGTTCTCATTCGCATTCTATTTGACT
ATATCCTTTACGCCACTTACGAAAGAAGAGCAGATGGAACGCTACAATAAAATGTCAGAG
GACATTGAACCGTTTAGGAAGAACTTAACGGAATGCGCGCGCCAGGTCAAAGCTTCGGCG
GCGGACGTCGAGAACTTTCTGAAAAGGATTCCTCAGGCGTCCTTGCAAGGAAAATGCTTC
GTCGCCTGCATATTGAAACGTACCTCTATTATAAAGAACAATAAAATAAGCAGAAAACAA
TTATTAGAGGCTAATAGAGCGGTGTATGGAGAAGACAGTGAGGTCATGTCTCGGTTGAAG
ATTGCTGTGAGCGAGTGCTCGAAAGCAGTCGAAGGAATCTTCGAGATTTGTGAATACGCG
TCGGTTTTCAACGACTGTATGCATATCAAAATGGAACATATCTTGGAGCAGGTGACTATG
GAAAGGCGCATGGAGGCGATTAGCAAGATGACGTCAGACCCTGACCAGTGGGGCGAAGAA
GAAGATGAGCTTTTGAAGTTGGTCAAGGATGAATTG

>SexeOBP32
ATGATGGGGATTGACGCTATTCACGACAACAACGTGAAAATCGACAAAGATACTATAATT
ACACGTAATTTGAAATTGGAGAAACGAAGCCGCGGACAGAAGTCGGATTCTAATAAAAAT
GTGGATGAAAAAGAGCCAGACTGGTCTTATGCGAGTTTCCCTAAAGAAATTTCGGAACAC
GTTGAGAACTTTAAAAAGAACATGAGCGAGTGTTTGAAGGAAGTGCAGTCTAGTGACAAG
AGGCCTGTCAAGCGTCTCTCTCCTAAAATGGAGTCTCCTGTTCATGGCGAATGTCTCATT
GCCTGTGTTCTGAAACGCAACGGTGTTATTATTCATGGAAAAGTTAATAAAGATAACTTA
ATAGCTCTTGTAAGTAAGTTCTACTCTAAAGACACCAGGCTCATGAAGAAATTGGAGAAG
AATTTGGATCGTTGTATCGAAATGAGTGTGCGTGCCCAAGACGACTGCACGTTGGCATCG
CTGCTTAACGATTGCACTAACGACCTAATGGCCAGCAATAAACACAAATTA

>SexeOBP33
ATGGTAAGGCCCCAAAAACCAAATAAATCAATGTTTGTAATATTTTTTGTTGTAGAAAGC
AAATTCGGTGAGATAGTGAAGAGAACAGTGATCGCCACTGCACACACATGTATGGACCAC
GTCAATGCCACTACTAAGGACCTGGAGAATCTTCGTGAGGAACCGCCCTACCCAGAGACA
TCAGCTTGCATTGTCAAATGCTTACTGGAAAAGATCGGTGTAGTGAAAGGCAACAGATAT
TCGAAAATGGGTTTCATGACTGCCGTAACACCTCTAGTGTTCACAAACAAGAAGAAATTG
GAACACATGAAAACAGTTTCGGAAAACTGTGACAAAGAGGTAAATCACAAACATGAGACG
CCATGTCAACTCGGGAATGAGGTCACTACATGCATCTTTAAATACGCTCCCGAGCTACAT
TTTAAGTCT

>SexeOBP34
ATGATAACTCATCCCTCACCCATGACCTCAACCCTGCAACTAAAACATACCATTCTATTC
CAGGAAAAGGGCAACAAAATCGCGAGTGAATGCATCAAAGAATCCGGCGTTAAATCCGAT
GTCCTAGCTGAAGCGAAGAAAGGCAACCTTGGCGATGACCCAGCATTCAAAGAATTCACT
TACTGCTTCTTCAAAAAAGTTGGCATTGTCGGTGAAGACGGAAAATTGAATAGAGATGTA
GCCATTGCAAAATTACCATCTGGTGTTGACAAAGCTGAGGCAGAAAAGCTACTGGACTCC
TGCAAATCTAAGACTGGAAAAGATGCCGTGGAAACCGTTTATGAAATCTTCAAATGCTAT
CAACATGGAACTAAATCACACATTATGTTCGCTTCG

>SexeOBP35
ATGACTGAGTGTTTGAAGGAGGTTCAGGCTAATGACAAGCGGCCTGTGAAGCGGCTCTCTCCTAAAATGGAGTCTCCCGTTCATGGCGAATGCCTCATCGCTTGCGTCCTAAAACGTAATGGCGTTATTATTAATGGAAAAGTTAATAAAGAAAACTTAATAACCCTTGTAAGCAAATTCTACTCCAAAGATACCAGGCTTATGAAAAAATTGGAAAAGAATTTGGACCGATGTATTGAAATGAGTGTTCGTGCCCAAGACGATTGCACGTTGGCATCACAATTAAACGATTGCACGAACGACCTCATGGCCAGTAATAAGCAAAAAATAATGGTTAATTAT

>SexeOBP36
ATGCTGCTAATAAAAGTATTCAGCTGTATCTTGCCATTCGTCGTGGGTCTAAGAATAAAA
CGGTCGTCCGGCACAATGGTTGATTTCACAGACCCCAAAGTCCAAGGTCATCTTGACGCC
CTAGTCCGAATGGCACAGTCCTGTGTCATTAAAGTTCGAGCGACTCCTAAGGATGTGAGA
GCATACTTCACCAACTCCTCACCAGTCTCCAGATCTGGTCAGTGCTTTGCAGCCTGCATG
CTGGAACAGAGTGACGTCATTAATCATGGAAAGGTGAACAGAGAACTCCTAGTCCATCTT
GCGAGCTTGGTAAATGGTAAGCAGTCTCGCGTGGTTCGCAAGCTAAACACTGTCTCCCGA
CTTTGCCTGGACAGCATCGATGGCATGTCAGATAGATGTCAGCTAGCCTCTACCTACAAT
GACTGCCTCAATGAAAACATGATTGAATTTGCCTTCCCATTGGACATAGCTGAAGAAGCA
GTTAGAAAGATGCCTTTCCATCTCATCCAACCGAATTTACCACAAGAAGTAAGATCAATG
CCATAC

>SexeOBP37
ATTCTAATCCCAGCCATTCTCTTCCAGGAAAAGGCGAATAAAATCGCAAGCGAATGCATC
AAAGAATCGGGGGTCAAAACTGAGGTTGTAGGCGAAGCTAAGAAAGGCAACATTAGCGAT
GACCCAGCCTTCAAACAATTCACCTACTGCTTCTTCAAAAAAGCCGGCATTGTAAACGAA
GATGGAAAATTAAATAAAGAAGTAGCACTTTCAAAATTACCCTCAACCGTCGACAAATCC
GAAGCTGAAAAACTACTTGATTCCTGCAAGTCAAAGTCTGGAAAGGACGCTGTGGACACC
GCCTTTGAAATCTACAAATGCTACCAACACGGAACTAAATCACACGTTTTATTTGCA

>SexeOBP38
AGTACTTGCTTATCTGTTGAAGACAGGAAACTTCTTCAAGGAGGTCTAGAATCCATTGCT
CATGACTGTTTGCATGGATGTGGTGTAGGTGAGAAAGAAATAGACAATTTGGAATCCGAC
GATAGTTTTGATCAGTGTTTCAAGGGTTGCTACATGATGGATGCTGGATTTTTGGATCCA
GATGGAAAATATAACAAGGACATGTTAAGTGAATCTTTGACCAAAGTTACTGGAAATGAA
GACGACGCTAGGAGAATCTTATATGACATAGATAAATGTTTTACCGAAAACGGAGATAAT
TATGAGACGGATGAAGCAGCTCATCTGAAGCGTATTGATGTTCTCTTTGCCTGCTTAAGA
GATGTAAAAGAG

>SexeOBP39
GCTTTGCGCCCTTTTGTGCAAGAATGTGCAGATGAATTCGGAATCACTGAGGAGCAATTT
GAAGAAGCAAAGAAAAAGGCCAGTGCTGCTGATATCGACCCTTGTTTCATGAGCTGTTTC
TTGAAGAAAGCTGAATTTTTTGACAGCCAGGGTAAATTTGACGTAGACAGTACCATGGCG
TTCGCCAAGGAACATCTGACCAGTGAGCCG

>SexeOBP40
GTTTATAAGAAAGCTGAAGTTATCAATGACAAAGGAGAATACGATGCTGATAAGGCCCTG
GAGAAACTCAAGAAATTCGTGAGCAACGAAGATGATTATGCTAAATTCGCAGAAATTGGA
AAGAAATGCGCTTCAGTTAACGAGAAGTCAGTAAGCGATGGAGATGCTGGTTGCGAAAGA
GCTGCGCTGTTGACCACATGCTTTTTGGAACACAAGAGCGAGATCCCCGCT
