# Supplementary material for: Sex- and stage-dependent expression patterns of odorant-binding and chemosensory protein genes in Spodoptera exempta
Source: PeerJ. 2021 Sep 13;9:e12132. doi: 10.7717/peerj.12132 (PMC8445084; doi:10.7717/peerj.12132)
Supplement: Supplemental Information 13 [file peerj-09-12132-s013.fasta]

>SexeOBP1
MNNLFVVYLVVLCAGCSYGMTRAQVKKTMGVVKNQCMPKNSVTEEQVGRIEQGVFIEDRN
VMCYVACIYKTMQVVKNDKLDMSLILKQVDILYPPELKEPVKKSIAACIHSQDNYSDLCE
GVFYASKCLYEKDPNS
>SexeOBP2
MQKETNMLLAKIVKLLIVVATCEAMTMKQIRNTGKMMRKTCQPKNNAEDEKIDPIADGVF
IDEKEVKCYMACIMKMANTIKNGKLNYDAAIKQADLLLPDDIKEPAKEAITACRKVADAH
KDICDASFHITKCIYNHNPGIFYFP
>SexeOBP3
MKLFLLFCTVFVTNGIDAYVYKQEAEMKQILNKVPTINTYFTECIVETNEDALQDETLLL
EEGVRNADELINCFFNKAGIIDDGGRLSNGAARSILNLIGVEDDEADQLIGKCTSIAGID
GSDMAFAIFKCFEDGVKK
>SexeOBP4
MKTCTFQFVCCILSIFLLFGQSYGMTRQQLKNSGKLMKKSCMPKNDVTEEEIGDIEKGKF
IENRNVMCYIACVYTMTQVVKNNKLSYEAVIKQVDVMFPAEMRDAVKAAATHCKETTKKY
KDLCESAYWTAKCMYDYDAENFVFP
>SexeOBP5
MFKLSVLVCCLYFCALTPYLASAMTAEQKAQIHEHFEMVGKYCNKDSTMITADDIVNLRA
KKVPTGPNAPCFLACVMKQIGVMDDSGMLQKETALEMAKAVFQDAEELKAIEDYLHSCSH
INGESVSDGAAGCDRAMLSYKCMTENASKFGFDI
>SexeOBP6
MSFSSIIWCAVICISTVYATTKFRNKEGIEKCFEKFGVSMTEKESSEKEDVSSVDPCFWA
CSFKTIGFLNSEGQYNPEITHSHFKTEELSFLGTARLDKLKDLIAKCDAALEKITGTDEK
AECDRGLQLAKCYVEDVKDIFLDDSSK
>SexeOBP7
MIFRFLLCFYLVELYGAHARTDEEIKAWFFREGIDCNNEHPISPTEMLSLKENKIPNTNN
AKCFVACVFKKTGMLDSKGMFDADHSIAMIQKDFADDPQKLESSKKLLETCKKVNDEAVS
DGEKGCERSVLLHKCFVETAPELGIKLP
>SexeOBP8
MLNSVFFLFTFGVLFLSVEALSMEDLKQRYVDNILECSKQYPIDRADAEQLQNRVMPDKD
SAKCLFACVYKLAGVMNDQGEMSVEGVNALSRKYLAGDPEKLTKSEQFTEACKTVNDAPV
SDGTRGCDRAALIFKCTVEKSPEFNFV
>SexeOBP9
MTKVLFAIVLTMVTFGVTLSASTKEAKTTTMSDQVNSIDVDVLAVMDMCNDSYRIDPSYI
QALNESGSFIDETDKTPKCFIRCVFENVGIVSEDGMQFNPARAAVIFAGERNGKPMEDIA
DMTALCATDRQETCPCDRSYKFLRCLMSMEIERYEKS
>SexeOBP10
MLRINVAVAVFIVNLISGWGQTTQDPRVGEMLLAKRYQMECIEETRVDPDIIAGIKNGRW
SIPWTARPLAMKWALCVMMKRGLMTKEGVYKL
>SexeOBP11
MDRKRTCLLVIAMFLASGSDAMSRQQLKNSGKMLKKNCMNKIGVTEDQVGSIDKGKFIED
RKVMCYIACIYELTNVIKNNKLSYEASIKQIDLMYPPDVKESAKAAVEKCKDVQKKYKDI
CEVSFYAAKCMYEYKPEDFIFA
>SexeOBP12
MLRVGVAVAVFFANLVCGAQDSKDESLNEIVMLSKRYQLECIEETRVDADIIATIKTGGW
NIPSHDTFTVRQWALCVMMKRGLMSKEGVYKLDVALKMVPKEDRDAAEKLIDSCLSQKAL
PADEIAFLFIKCFQRTRSKFPVSIFI
>SexeOBP13
MSKFTCIVFCIVAASLTKVSHAVTEEEKEAFRAALEPVIVKCSEEHGVSEADIEAAKEAG
SADAIKPCFLGCVMKKIEVLDSKGLYDPETGLGKLRKFVKDEDEYAKFEEIAKKCLKVND
ESVSDAEAGCDRAKLLLGCFLEHKVEMPF
>SexeOBP14
MSKLSCIVVCALAMRLCCDFVASEDANSVFHDVIRPMIFECAEQYNLTEEDLKKNRGPDA
LKKYPPCFVGCVLKKFNIINDKGQYDADAGLTTIKTLLPNKEYFEKISGVFKECTSVNDK
TVSDGDAGCERAVLATTCYMEHKTAIIA
>SexeOBP15
MYKFACLILCVVAVSLSGVHATAEEKAAFIEAVKPHIQECSKEHGVTPEDIKSAKEAGSA
DNINSCFLSCVYKKAEVVSIN
>SexeOBP16
MTFEGQIAQYNMAKFISLVFSLVIVSLNAVYAEEDVESSSKEDHSIMDECANKFGITLDE
ITVAFRSGNVGALDPCFWKCCYGGTGLINKEGLYDLDATLSFIKTKFHDEDYTQFQETAR
MCEKVNKEDVKDGEAGCERAAMLVSCFLKGRGDELLQ
>SexeOBP17
MSTCTDLTRIGYVMLFWFLVKNVAALSDREKSAIQKELTSVGLQCIQQHPLSLSDIRAFR
NKMIPDGKKPKCFVACLFKKIGVMDDMGMISPMKAQENAKKVFKDNQEHIKNVNEIMEKC
SAVNQQNTMDGNKGCDRAKLAFNCLTENADKYGFDFDF
>SexeOBP18
MKTLLVFAACVLLAQALTDEQKEKLKKHRSECLTETKVDEQLVNKLKGGDYKTDSEPLKK
YALCMMMKSELMTKDGKFKKDVALAKVPNPADKPTVEKLIDACLANKGNTPHQTAWNYVK
CYHEKDPKHAIFL
>SexeOBP19
MRSFVVFCIVLVAGVCATEKGNKITSECIKESGVKSEVLAEAKKGNISDDPAFKAFTFCF
FKKAGIVGEDGKLNRDVALAKLPSGVDKSEAEKLLDSCKSKTGKDAVDTVFEIFKCYQHG
TKSH
>SexeOBP20
MARRQRGAMFTETLPLFVILVAVTHGGKDKPVFSDEIKEIIQTVHDECVAKTGVAEEDIT
NCENGIFKEDTKLKCYMFCLLEEASLVDDDDTVDYDMLVSLIPDEYYERTTKMIFACKHL
DSPDKDRCQRAFEVHKCSYEKDPDLYFLF
>SexeOBP21
MFHSGVVYFLVIAVFLKNASAITDELKAHIEAKFLTVGAECIKEHPLTIEDLAAFKNRVF
PDGENAGCFSACIFNKLGLFDDKGTLSHLTALENAKKVFEDEEELGSIEKFLTSCAKVND
EEVSDGEKGCERAKLAYNCFIENYEQLGFDLEF
>SexeOBP22
MYSINYFLFSIILFVMFNNCFVHSMTREQIKNSGKLIKKTCSAKHDLTEDEVKDVDKGKF
LETKDFMCYIACVYKMGQSVKGSTINHDMMLRQVDMMFPNDMKAPVKAAIEHCRPVAKNY
KDLCEASYWTAKCIYDFDSANFMFP
>SexeOBP23
MEKILIFTFITLSGFAHARISVMYAHDKLSDLVAQQCLSEMYPKNKRIEIQESDEPCIIF
CVLKKFGIISASGVINLDIYRKRVQIAHQLDQKTSIMDYGGSCMENAEATQHKQDVCKKA
KVFNDCTHLYRILLM
>SexeOBP24
MAKVIYIVFFVVAVSLCSIQADDDDDNSELIKNINQKLLDCTKKFDISVEQFHETIESGD
AYAVAPCFWSCCFKKVGVINSEGQYDLDATLDLSKKIFSTWEYENVEDIVKKCEKVNELV
SDGNTGCDRSISLAACIFENWKKINPNKFSDSA
>SexeOBP25
MSKFTCLVLCVVAVSLSGVHATAEEKAAFIEAVKPYVQECSKEHGVTPEDIKSAKAAGNA
DGINSCFLSCVYKKAEVINEKGEYDV
>SexeOBP26
MSVMRRSSFLVVLFCFVSVHAQSADDESAIRDALRPYVLECAEEFGITEEEFEEAKKKAS
AADIDPCFMSCFLKKAQFFDDQGKFDVDSTMAFAKENLSSEPMMKFVEAVGDECGKS
>SexeOBP27
MWNCLVVFLAICCCVYGLTEEELKSEFTKLIIKCNKDGQVDMTELVKLQNYVVPTKQTTK
CVLACAYKAAEVMNAKGEYDIEHAYKVAEKMKNGDEKRLVNAKKMADLCVKVNEESVSDG
DKGCDRAAMIFKCTVENAPKFGFKL
>SexeOBP28
MCLVKYHVLVLCVLLVGGYALNCRSSGGPKEAELKNIYKKCLKMQEGKNSSKGNSAQDWK
EPRIQIQRNDWDRGHSGSKENKNSRDDSRMGNKDKKGGSGMRDSRDDMMGRRDDMMTRGD
DRSDNRKHRTDDRMGNGNDRSDNRGRMGNKNNRNDMNGERDNRYGRDDYFNGREDFPQSG
EYGSDIGQYNNNYYSTTQSTRRYKRERRPSNSGQRSQYNPNSHKISGYEDTFRSDERNTT
ENNSSKETDNKSCALHCFLENLEMTGEDGMPDRYLVTHAITKDVKNEDLRDFLQESIEEC
FQILDNENTEDKCEFSKNLLICLSEKGRANCDDWKD
>SexeOBP29
LSEILIFTTFISLAVIVNSFKTKFFSQSLESEPPISILYARDKKSDKITDDCLTEMYPRN
LYKYPLRIDRNDIPCIIHCVLKKFGIMTNDGYINIKNYYRRVQAIHRYDPRILISDVGET
CAQNINGMNLDHDVCKKAKVFNDCTQLYAVSYRDPDE
>SexeOBP30
MAAECEARASGLASAAAGAAGCCVAACATAPAPGPARPDPHMTCSRALALLALVAVSQQA
TTGCKNCIMLGKEEKAMFRAHSDACVAASRVAPRLVEAMLAGQLLDDPALRRHVYCVLLK
CKLISKDGKLQKAAVLGKMAARPDAKNATKVLESCADQTGDTPEDLAWNLFRCGYDKKAL
LFDYMPTNVATSESDNNS
>SexeOBP31
MKYKARRTLTQREKEKMSNQKTNVLALILLILFSFAFYLTISFTPLTKEEQMERYNKMSE
DIEPFRKNLTECARQVKASAADVENFLKRIPQASLQGKCFVACILKRTSIIKNNKISRKQ
LLEANRAVYGEDSEVMSRLKIAVSECSKAVEGIFEICEYASVFNDCMHIKMEHILEQVTM
ERRMEAISKMTSDPDQWGEEEDELLKLVKDEL
>SexeOBP32
MMGIDAIHDNNVKIDKDTIITRNLKLEKRSRGQKSDSNKNVDEKEPDWSYASFPKEISEH
VENFKKNMSECLKEVQSSDKRPVKRLSPKMESPVHGECLIACVLKRNGVIIHGKVNKDNL
IALVSKFYSKDTRLMKKLEKNLDRCIEMSVRAQDDCTLASLLNDCTNDLMASNKHKL
>SexeOBP33
MVRPQKPNKSMFVIFFVVESKFGEIVKRTVIATAHTCMDHVNATTKDLENLREEPPYPET
SACIVKCLLEKIGVVKGNRYSKMGFMTAVTPLVFTNKKKLEHMKTVSENCDKEVNHKHET
PCQLGNEVTTCIFKYAPELHFKS
>SexeOBP34
MITHPSPMTSTLQLKHTILFQEKGNKIASECIKESGVKSDVLAEAKKGNLGDDPAFKEFT
YCFFKKVGIVGEDGKLNRDVAIAKLPSGVDKAEAEKLLDSCKSKTGKDAVETVYEIFKCY
QHGTKSHIMFAS
>SexeOBP35
MTECLKEVQANDKRPVKRLSPKMESPVHGECLIACVLKRNGVIINGKVNKENLITLVSKF
YSKDTRLMKKLEKNLDRCIEMSVRAQDDCTLASQLNDCTNDLMASNKQKIMVNY
>SexeOBP36
MLLIKVFSCILPFVVGLRIKRSSGTMVDFTDPKVQGHLDALVRMAQSCVIKVRATPKDVR
AYFTNSSPVSRSGQCFAACMLEQSDVINHGKVNRELLVHLASLVNGKQSRVVRKLNTVSR
LCLDSIDGMSDRCQLASTYNDCLNENMIEFAFPLDIAEEAVRKMPFHLIQPNLPQEVRSM
PY
>SexeOBP37
ILIPAILFQEKANKIASECIKESGVKTEVVGEAKKGNISDDPAFKQFTYCFFKKAGIVNE
DGKLNKEVALSKLPSTVDKSEAEKLLDSCKSKSGKDAVDTAFEIYKCYQHGTKSHVLFA
>SexeOBP38
STCLSVEDRKLLQGGLESIAHDCLHGCGVGEKEIDNLESDDSFDQCFKGCYMMDAGFLDP
DGKYNKDMLSESLTKVTGNEDDARRILYDIDKCFTENGDNYETDEAAHLKRIDVLFACLR
DVKE
>SexeOBP39
ALRPFVQECADEFGITEEQFEEAKKKASAADIDPCFMSCFLKKAEFFDSQGKFDVDSTMA
FAKEHLTSEP
>SexeOBP40
VYKKAEVINDKGEYDADKALEKLKKFVSNEDDYAKFAEIGKKCASVNEKSVSDGDAGCER
AALLTTCFLEHKSEIPA
