# Supplementary material for: Sex- and stage-dependent expression patterns of odorant-binding and chemosensory protein genes in Spodoptera exempta
Source: PeerJ. 2021 Sep 13;9:e12132. doi: 10.7717/peerj.12132 (PMC8445084; doi:10.7717/peerj.12132)
Supplement: Supplemental Information 15 [file peerj-09-12132-s015.fasta]

>SexeCSP1
ATGAAACTGGTAATCATTTTGGCATTGGTGGCGGTGGCTGTAGCCCGCCCTGATGACGGTGGCACCTATGACTCGAAGTACGACAACTTCAATGTTGATGAGCTCGTTGGAAACGCACGGTTGTTGAAATCGTACGCCCACTGTTTCCTTGATGACGGCAAGTGCACTCCCGAAGGAAACGATTTTAAGAAATGGATCCCTGAAGCTACGACCACATCTTGTGGAAAGTGTTCAGAGAAGCAAAAGGCTCTCGTTGCAAAAACCATCCAAGCTATCAAGGACAAACTTCCAGCAGAATATGAAGCTCTAATAAAGAAGCATGACCCTGAAAATAAACACCAAGGCAAACTCCAGGAGTTCCTTCAAAAATACTCTCAT------------------------------------------------------------------------------------------------------------------------------------------------------------------------------------------------------------------------------------------------------------------------------------------------------------------------------------------------------------------------------------------------------------------------------------------------------------------------------------------------------
>SexeCSP2
ATGAATTTCCTCGTGTTATCAATCGTGGTTTCCATGGCGGCGTTCGTAGCTGCTGAAACTTACACGGATAGATACGACCACATCAACATCGACGAGATCATTGAGAACAGGAAACTGTTGGTTCCTTACATCAAGTGCACCCTGGACCAAGGAAGATGTACTCCTGAAGGCAGAGAACTGAAAGGTAAGATAAAGTGTTGCTTGAAA---------------------------------------------------------------------------------------------------------------------------------------------------------------------------------------------------------------------------------------------------------------------------------------------------------------------------------------------------------------------------------------------------------------------------------------------------------------------------------------------------------------------------------------------------------------------------------------------------------------------------------------------------------------------------------
>SexeCSP3
ATGAAACTAGTAATCATCTTGGCGTTGGTAGCAGTAGCCCTAGCCCGCCCTGATGACGGTGGCTTCTACGACACGAAGTACGATAACTTCAACGCTGATGAGCTCATTGAAAATGAACGTTTGTTGAAATCGTACGCGCACTGTTTCCTCGGTGATGGCAAGTGCACTCCAGAAGGAAACGATTTCAAGAAATGGATCCCTGAAGCCACAACGACATCTTGTGGGAAGTGTACGGAGAAACAGAAGGCTCTCATTGCGAAAACTATCAAGGCGATCAAGGACAAACTTCCATCAGAATATGAAGCTCTAATCAAGAAGCATGACCCTGAAAATAAACACCATGACGACCTCGACAAGTTCCTACAGAAATACTCTCAT------------------------------------------------------------------------------------------------------------------------------------------------------------------------------------------------------------------------------------------------------------------------------------------------------------------------------------------------------------------------------------------------------------------------------------------------------------------------------------------------------
>SexeCSP4
ATGAAGGGCATCCTAGTTCTATGTTTATTCGTCGCGGCCGTCTCCTGCAAGCCAGAGACTTACGATACTAGATATGACAACTTCGATGTCGAGGCATTAGTCGGCAATGTTCGGCTACTAACTGCATACGGACACTGCTTCCTCGGCACCGGACCATGCACGCCTGAGGGAAGTGACTTCAAAAAAACCATCCCAGACGCTCTCAGGACTGGCTGTGCCAAATGCTCACCGAGGCAGCGTCATTTAATCCGTGTCGTTGCCAACGGCTTCCAAGAAAAGACCCCAGCTCTTTGGAAGCAGCTGGTCCAGAAAGAGGACCCCCACGGACAGTACAAAGAAACCTTCACCAGATTCATAAACGCCAGAGAC---------------------------------------------------------------------------------------------------------------------------------------------------------------------------------------------------------------------------------------------------------------------------------------------------------------------------------------------------------------------------------------------------------------------------------------------------------------------------------------------------------------
>SexeCSP5
ATGATGACGAAATCATTTATATCAATGATGCTGTTAATATACCTGACCATACAAAGCAACGCGACGGAATCATCCACATACACGACTAAGTATGATGGAATAGATTTGGATGAAATACTGAACAACGATCGTCTGCTGACTGGGTATGTCAACTGCCTGATGGATCTTGGACCCTGCACAGCTGATGGAAAAGAATTGAAAAAGAACCTTCCGGATGCTATCGAGAATGACTGCAAGAAATGCACGGAGAGACAGCGAGAGGGAGCCGACCGTGTCTGCCATTACCTTATCGACAATAAACCTGAAGACTGGACCAAACTCGAGGAGAAATACAAATCGGATGGAAGTTACAGAATTAAATATTTAGCCAGTAAGCTGACTAAAGACGAAAAGGAATTGAATGCCACAAAATCCAGTGAAGATACAAATAATGTTTCTAAAGAA------------------------------------------------------------------------------------------------------------------------------------------------------------------------------------------------------------------------------------------------------------------------------------------------------------------------------------------------------------------------------------------------------------------------------------
>SexeCSP6
ATGCAGGTCATAGTAGTTTTAGTCGTGGTCTGTATGGGGTTAGTGGCCGGCTTGCATGTGCAGGCTGGGCCACAAATGTCAGACGCACAATTAGAACAGATTTTAGCAGATAGGAGCACGATGCAGCGTCATATCAAATGTGCACTCGCTGAAGGACCTTGTGATCCTGTTGGGAGACGACTTCGAACTCTAGCTCCGTTGGTACTCCGAGGGGCGTGTCCACAATGTTCTGTGCAAGAGACCCGCCAAATTCGACGCACCCTTGCCTTTGTGCAACGCAACTATCCATGGGAGTGGGCCAAAATCGTCCGCCAATATGGT---------------------------------------------------------------------------------------------------------------------------------------------------------------------------------------------------------------------------------------------------------------------------------------------------------------------------------------------------------------------------------------------------------------------------------------------------------------------------------------------------------------------------------------------------------------
>SexeCSP7
ATGAAGGTCGTGTTTCTCGTGTGTGTGTTGGCTGCGGTGGTGTACGGTGAGCAGTATACGGACAAATATGACAACATCGACCTGGACGAGATCCTTCATAACGAAAAAATCCTGCAATCTTATGTAAACTGCTGCCTGGACCAGGGCAAGTGTACACCTGACGGCAAGGAATTGAAATCGCACATTAAGGAAGCATTGGAAAATCGATGTGGTAAATGTACCCCAGCTCAGAAGGATGGTACTCGCAAGGTGTTGACACACCTCATCAACCACGAGCCAGAAATGTGGAACCAGCTCTGCGAGAAATACGACGCTGAAGGCAAATACAGAAAAATGTACGAAGACGAATACAAATCCGTTAAACAC------------------------------------------------------------------------------------------------------------------------------------------------------------------------------------------------------------------------------------------------------------------------------------------------------------------------------------------------------------------------------------------------------------------------------------------------------------------------------------------------------------------
>SexeCSP8
ATGAACGCTCTCCTGATAGCTGTTTTCGCTGTTGCCGCTCCTCTTGCGTTTGGGTACGACGAGAAATATGACAAATTGGACGTGGACAAGATCCTGGGCGATGATGCAGTCTTCACATCGTACATTAACTGCATGCTGGACAAGGGGCCCTGCTCCGTCGAACATTCTGCTGATTTCAGACAACTGTTACCTGAAGTGATTTCGACAGCGTGCGCAAAATGCAATGCAATTCAACGACAAAACGTCAGGAAGACAGTCAAGGCCCTTAGTGAGAAGAGACCTGATGAGTTCGCTCAATTCCGAGCCAAATTCGACCCTAAAAGCGAATACGAAAAGGATTTCATGGCTTTCGTCATCGGTACTGAT------------------------------------------------------------------------------------------------------------------------------------------------------------------------------------------------------------------------------------------------------------------------------------------------------------------------------------------------------------------------------------------------------------------------------------------------------------------------------------------------------------------
>SexeCSP9
ATGGTGGACGCCATTGAGACTGGCTGCTCAAAATGTACTGAAGCTCAGGAGCAGGGAGCTGCCAAGGTCATCGAACATCTGATCAAGAACGAGCTGGACATCTGGCACGAGCTGACCGACAAGTTCGACCCCACTGGCAAGTGGAGGAAGACTTACGAGGACCGCGCCAAGGCCAAGGGCATCCACATCCCAGAA---------------------------------------------------------------------------------------------------------------------------------------------------------------------------------------------------------------------------------------------------------------------------------------------------------------------------------------------------------------------------------------------------------------------------------------------------------------------------------------------------------------------------------------------------------------------------------------------------------------------------------------------------------------------------------------------
>SexeCSP10
ATGAAGTCCATGATCGTGCTCTGCGTGCTGTCGGTGGCGGCGCTGGTGGTGGCGCGTCCCGACGACTCCCACTACACCGACCGCTACGACAACGTCAACCTGGACGAGATCCTCTCCAACCGCCGTCTGCTGGTGCCCTACGTCAAGTGCATCCTCGACCAGGGCAAG------------------------------------------------------------------------------------------------------------------------------------------------------------------------------------------------------------------------------------------------------------------------------------------------------------------------------------------------------------------------------------------------------------------------------------------------------------------------------------------------------------------------------------------------------------------------------------------------------------------------------------------------------------------------------------------------------------------------
>SexeCSP11
ATGAAGGTAGCACTACTCACACTCTGCTTCGCTCTTGGAGTTCTCGCTCAGGATATGTACGAGAATGCCAACGACAACTTCGACATCTCTGAGGTTCTGGGCAATGAGAGGCTTCTCAACTCTTATGCCAAGTGCCTGCTCAACAAGGGACCTTGTACTCCAGAAGTAAAGCAAGTTAAAGATAAATTGCCGGAAGCCCTGGAAACCCGGTGTGCTAAATGTACAGACAAACAAAAGCAAATGGGTAAGACTTTGGCT------------------------------------------------------------------------------------------------------------------------------------------------------------------------------------------------------------------------------------------------------------------------------------------------------------------------------------------------------------------------------------------------------------------------------------------------------------------------------------------------------------------------------------------------------------------------------------------------------------------------------
>SexeCSP12
ATGCGTGTAGTGTTGTTTATTTGTGCTTTAGTGCATTTAGTGGTGGGACAGGATGTTAATGACATGGTAAACATGCCTAAATATGATTCGAGATACGACTATTTGGACGTCGATGCAATTTTCACGAACAAGAGACTTGTTAGGAATTATGTGGATTGTTTGATTAATTCTGTTCGATGCACGCCTGAAGGAAAAGCGCTGAAACGAATACTCCCAGAGGCGTTAAGGACAAAATGTGTCCGCTGCACAGAGAGACAGAAGAGAACAGCTGTGAAGGTGATCAAGCGTCTGAAGAACGAGTATCCTGATGAATGGTCCAAGCTTGCTTCCCGGTGGGACCCCACCGGAGACTTCACTAGATACTTCGAAGAATTCCTCGCTAAGGAACACTATAATTCTATCCCAGGATCAGGCAGTGCGCTCCCCACATCATCACCGTTGGCACCGCCTCGTGTTCCTCCATCACCGCCTGCCACCACCACCCCGACTCCAGGCCCCACGGAGTCCACCCCACCGAGACCACTTATACTGAACAGGTTTGGAGACGACGGTGAGCTGATGATGGGCAGTCCATCGTCAGCAGGAATTACTCCAAGGCCGATGACTCAGGCCACCACCAAACCCAGCACTACCATGAAGACACCTAGCACTAGGCCTGTGCCACCCAGACCGACAATGATGACATGGGCGGGTGCAGCCTCCAACACGCAGGCGACGCGTTTCCCCTTGCGACCAGTGTCAGACATATCGCCACCATACTCCACGGCCATAACCCTCATCGACCAGATCGGCTACAAAATAATAAAGACTACAGAACTTGTCACCGATATACTTAGAAACACAGTGAGAGCTGTCGTTGGCCGG
>SexeCSP13
ATGGAGAGAGGAAAGTGCAGTCCTGAGGGCAAGGAACTGAAAGAACATCTGGTAGACGCCATTGAGACTGGCTGCTCGAAATGTACTGAAGCTCAAGAAAAGGGAGCATACAAGGTCATCGAACATCTGATCCAGAACGAGCTGGACACCTGGCATGAGCTGACCGACAAGTACGACTCCTCTGGCAAGTGGAGGAAGACATACGAAGACCGCGCCAAGGCTAACGGCATCATCATCCCAGAA---------------------------------------------------------------------------------------------------------------------------------------------------------------------------------------------------------------------------------------------------------------------------------------------------------------------------------------------------------------------------------------------------------------------------------------------------------------------------------------------------------------------------------------------------------------------------------------------------------------------------------------------
>SexeCSP14
ATGAAGGTACTAGTAGCGTTGTCCGTATTCGTTGTACTTGCAGCTGCAGCACCACTTACAAAGGATGAGTTGGCTACACTTGAAGCATTCGACTATGACTCTCTATTCGCTGATGAAGAGAAAAGAAAAGTTGTCTTTGATTGCTTGCTAGATAAGGGAGATTGTGGTCCTTACAAACAGATTGTTGATTTGTCAATGAAAACAATACTGAGCAACTGTGCAGAATGTTCCCCATCGCAGAAGGCGAAATATGATCACGTACTTAAATTATTGAAGGATAACTATGCATCATTCTTCAATGAATTCATGCAGAAAACTGCTGCCAAAAAGGAGAAACAT---------------------------------------------------------------------------------------------------------------------------------------------------------------------------------------------------------------------------------------------------------------------------------------------------------------------------------------------------------------------------------------------------------------------------------------------------------------------------------------------------------------------------------------------
>SexeCSP15
ATGAAGTGCATCTACGTGTTGTCTGCTCTGCTGGTCTTTGCTGCTGTCCAGGCTGAGGACAAGTACAGCACGGAGAATGATGACCTGGACATCGATGCAGTGGTGGCTGACGTGGATGCTCTCAGGGGATTTGTAGGATGCTTCATGGACTCTGTGACCTGCCACGCTGTTGCTGCTGATTTCAAAAAGGATCTCCCCGAGGCGGTGGCGACGAGCTGCTCTAAATGTACAGAAGCCCAGAAGCATATCTTCCACAGGTTCCTTCTTGGACTGAAACAGAAGCTGCCTGCTGACTACGAAGCCTTCAAGAAGAAGTTCGACCCTGAGGGTCAACACTTCCACGCTCTCGAGGCCAATGTCTCCAACTCT---------------------------------------------------------------------------------------------------------------------------------------------------------------------------------------------------------------------------------------------------------------------------------------------------------------------------------------------------------------------------------------------------------------------------------------------------------------------------------------------------------------
>SexeCSP16
ATGCAGATCAAATACGCGTTGGTGTTATGCTGTGTGGCTGCGGTGTCCGTTGCGCAGACGCAGCGGCCTCCAGTCTCCGACACAGCGCTTGATGATGCCCTACAAGACAAACGTTTCATTCAGCGACAGCTTAAGTGTGCGCTGGGTGAAGGACCCTGTGATCCTATTGGGAAAAGACTTAAAACACTAGCACCTTTGGTGCTTCGAGGAGCCTGTCCCCAGTGCTCGCCACAAGAAACCAAGCAAATACAG------------------------------------------------------------------------------------------------------------------------------------------------------------------------------------------------------------------------------------------------------------------------------------------------------------------------------------------------------------------------------------------------------------------------------------------------------------------------------------------------------------------------------------------------------------------------------------------------------------------------------------
>SexeCSP17
ATGAGGGTTCTAGTTGCTTTGTCGTGCTTGGTCGTGGTGGCGTTTGCTGCTGACAAATACAACGCTAAATATGATAACTTTGATGTGGACACCCTTATCACCAACGACAGACTGCTCAAGGCATAC------------------------------------------------------------------------------------------------------------------------------------------------------------------------------------------------------------------------------------------------------------------------------------------------------------------------------------------------------------------------------------------------------------------------------------------------------------------------------------------------------------------------------------------------------------------------------------------------------------------------------------------------------------------------------------------------------------------------------------------------------------------
>SexeCSP18
ATGAAGCACATATTAGTGGCTCTCGTTGTAACCATAGCGGTGGTGAAGGCTCAAGAAACGTATGGGACCGAATATGATAATGTAAATGGAGAAGCTATCGTTTCTGATGACAAACAGTTCCAAGGCTTCGTTGACTGTTTCACGGGCGCTGCTCCTTGCAACGAGCCTGCTGCTGCTTTCAAAAGGGTCTTACCTGAAGCGATTGTACAGGCTTGTGGCAAATGTAATCCAGCACAGAAGCACTTAGTAAGGCTTTTCTTAGAAGCCTACTCGAAGAAAAGCCCACAAGAGTATGAAAAGTTCAAAGATTTATTTGATCCTGAAAGAAAA------------------------------------------------------------------------------------------------------------------------------------------------------------------------------------------------------------------------------------------------------------------------------------------------------------------------------------------------------------------------------------------------------------------------------------------------------------------------------------------------------------------------------------------------------
>SexeCSP19
ATGAAATCCTTCATAGTTGTGTGTCTTTTCGGTCTGGCTGCCATCGCCATGGCCAGACCAAACTCAAGCACTTACACTGACAGATACGACAATGTCAACTTGGACGAGATCCTTGGAAACCGTCGTCTTCTCACCCCCTACGTTAAGTGCATCCTCGACGAGGGCAAGTGTACTGCTGATGGCAAGGAATTGAAATCTCACATCAGGGAGGCTTTGGAACAGAACTGTGCTAAATGTACCGACGCCCAACGCAGAGGAACTCGCAGGGTCTTGGGTCACCTCATCAACGAAGAAGTAGAATACTGGAACCGTCTCAAGGCCAAATACGACCCTCAGTCCAAATACACTCTCAAATACGAACAGGACCTTAGAAAACTAAAAGCA------------------------------------------------------------------------------------------------------------------------------------------------------------------------------------------------------------------------------------------------------------------------------------------------------------------------------------------------------------------------------------------------------------------------------------------------------------------------------------------------
>SexeCSP20
ATGAGGAGCTGGCTGTTATGTCTTTGTGTGCTGACGGTGGTGGTGTCATGCTACTCCCAAGCCAATCGCTACGAGAACTTCAACCCTGACGCCATTGTACAAAATGACAGAATCCTGCTAGCCTACTACAAATGCGTCATGGACAAAGGACCTTGCACGAGGGACGGCAAGAACTTCAAACGTGTTCTACCAGAGACGCTAGCCACCGCATGCGGGCGATGCAACCCTAAGCAGAAGACAATCGTGCGCAAGCTGCTTCTGGGCATCAGGGCCAAGAGCGAGCCTCGTTTCCTGGAACTACTGGACAAGTACAACCCTGATCGCTCCAACAGAGATGCTCTTTACGCTTTCCTTGTCACCGGTGCT------------------------------------------------------------------------------------------------------------------------------------------------------------------------------------------------------------------------------------------------------------------------------------------------------------------------------------------------------------------------------------------------------------------------------------------------------------------------------------------------------------------
>SexeCSP21
ATGAAGAGCATCCTAGTTCTGTGCTTGTTGGTCGCGGCTGTCTCCTGCAGACCAGAGAGTTACGACACTAGATTTGACAACTTCGATGTTGAAGCCTTGGTGGGCAACGTTCGGCTGCTGACTGCGTACGGCCACTGCTTCCTTGGCAACGGACCCTGCACTCCAGAGGGAAGTGCCTTTAAAAAAACCATCCCCGACGCTCTTAGGACCGGCTGTGGCAAATGCTCACCGAAACAGCGTCACTTGATCCGTGTCGTTGTACAAGGCTTCCAAAACAAGACCCCAGGCCTTTGGCAGGACCTGGTCCATAAGCAGGACCCCAACGGACAGTACAAAGAAATCTTCACCAGGTTCTTGAACGGCAGAGAC---------------------------------------------------------------------------------------------------------------------------------------------------------------------------------------------------------------------------------------------------------------------------------------------------------------------------------------------------------------------------------------------------------------------------------------------------------------------------------------------------------------
>SexeCSP22
ATGAAGAGTATCCTAGTTTTGTGCTTGCTGGTCGCGGCCGTCTCCTGCAAACCAGAGACTTACGACACTAGATATGACAACTTCGACGTTGAATCCCTGGTCGGCAATGTTCGGCTGCTGACTGCGTACGGCCACTGCTTCCTTGGCAACGGACCCTGTACTCCCGAGGGCAGTGACTTCAAAAAAACCATCCCCGATGCTCTGAGGACCGGCTGTGGCAAGTGCTCGCCGAAACAGCGTCACTTGATCCGTGTCGTTGTACAAGGCTTCCAAAACAAGACCCCAGGCCTTTGGCAGGACCTGGTCCATAAGCAGGACCCCAACGGACAGTACAAAGAAATCTTCACCAGATTCCTGAACGCCAGAGAC---------------------------------------------------------------------------------------------------------------------------------------------------------------------------------------------------------------------------------------------------------------------------------------------------------------------------------------------------------------------------------------------------------------------------------------------------------------------------------------------------------------
>SexeCSP23
ATGAAGCACTTTTTAGTTCTCTTGATCGCAACTATTGCGGTGGTGACAGCTCAAGAAACATATGGAACGCAGTATGACAATGTAAACGGAGAAGCTATCGTTTCTGACGACAAACAGTTCCAAAGCTTCGTCGATTGTTTTAGGGGCGACGCTCCTTGCAACGAAATTGCTGCTGCTTTTAAAAGGGTTCTACCTGAAGCGATTGTAGAAGGTTGCGCCAAATGTAATTCAGTACAGAAGCACTTAGCGAGGCTTTTCTTAGAAGCCTACTCGAAGAAAATGCCCCAAGAGTATGAAAAGTTTAAAGATTTATTCGACCCTGAAAGAAAATACTTCCCCAAGTTCGAAGCTTCAGTTGCTGGGTTT------------------------------------------------------------------------------------------------------------------------------------------------------------------------------------------------------------------------------------------------------------------------------------------------------------------------------------------------------------------------------------------------------------------------------------------------------------------------------------------------------------------
>SexeCSP24
ATGTGGGTTCAGGCTATCCCTTACTTTATCGTAGTACATGTGGTGATGGGAAATAAAGAAGTTCCAAAGATCTCCAGAGAATTTAGTGAGGGAGTACAAAGCATGGGTTTCAAGGTCATCTACGGCGACGAAGACTTGACTATCATCAACCAAGTAGTCAGTGAAGCTGAGAAAAACAGTGCGTCTAAGAACAAAGTTCATTTAAATGAAGCTATCAAACCCTTGCCAGCGCAAGATGTCAAGTGCTTGATGTCTGTCGATCGGTATTGTAGCAAGGAGATGGGACAGATGAAAAGTGTATTGATACAAGCTGTTAAAGAAGACTGCGCGAAATGTTCGGTGCAGCAAAAGGACGAAGCTGGGAAAGTGATTGCGTCCATGATGGCTCATGATCCAGTCGCGTGGAAAGTTTTCCTCACCAGGTACGACGGAATCAAAAAAGTTCAAAGAATACTCGGT---------------------------------------------------------------------------------------------------------------------------------------------------------------------------------------------------------------------------------------------------------------------------------------------------------------------------------------------------------------------------------------------------------------------
>SexeCSP25
ATGAAACTTATCATCGCCGTCGTTTTATGTATGGTGGCAGTAGCTTGGAGCAGGCCTGCCTCCACCTACACTGACAAGTGGGACAACATCAATGTAGACGAGATCTTAGAGTCCCAGCGTCTATTGAAAGGCTACGTCGACTGCCTGCTCGACAGAGGACGATGCACTCCTGATGGAAAAGCCCTCAAAGAAACTCTTCCTGACGCCTTAGAACATGAGTGTAGCAAATGTACTGAAAAACAAAAGAAGAGCTCAGACAAGGTCATCAGGCACTTGGTGAACAAACGCCCAGACTTGTGGCAGGAGTTATCAGGAAAGTATGACCCTGAGAATATCTACCAGGAGAGGTACAAAACCCAGCTTGATGCCGTCAAGCGACAT---------------------------------------------------------------------------------------------------------------------------------------------------------------------------------------------------------------------------------------------------------------------------------------------------------------------------------------------------------------------------------------------------------------------------------------------------------------------------------------------------
>SexeCSP26
ATGAAAGTCGTGATCCTCGTATGTGTCCTGGCTGCCGTGGCGTACGCCCACCCCCATGAGAGTACTTACACCGACAAATATGACACCATCGACCTGGACGAGATCCTTAGCAACAGGAGGCTTCTGGTTCCCTATGTTAAGTGCTGCCTTGACGAGGGCAAGTGCTCGCCTGAGGGCAAGGAACTGAAATCGCACATCAAGGAGGCTTTGGAAAACAAATGTGGAAAATGTACCAAAGCCCAGCAGAATGGTACTCGCAAGGTCATCAAACACCTGATCAACCACGAACCCGAGTTCTGGAAGCAGCTGTGCGACAAATACGACCCCCAAAGAAAATACACCACTGCTTACGAAGAGGAACTTAAGACCCTA------------------------------------------------------------------------------------------------------------------------------------------------------------------------------------------------------------------------------------------------------------------------------------------------------------------------------------------------------------------------------------------------------------------------------------------------------------------------------------------------------------
>SexeCSP27
ATGAAGGTACTAGTAGTGTTGTCCGTATTCCTGGCACTTGCAGCTGCAGCGCCACCCAAACCCATCACGAAGGAAGAGTTGGCTATACTGGAGGCCTTCGACTACGACGCCGTATTCGCTAATGAAGAGAGTAGGAAACTAATATTCGATTGCTTGCTAGACAAAGGAGACTGTGGCCCTTACAAAAAAGTTGTTGAGCTATCAAAGAAATCAATGTATGATGAGTGTGCACTATGTTCCCCAACCCAGATGGCGAAGTATGACCGCGTACTAAAACTATTGCACGATGACTATGAAACCTTCTACAATGAATTGATCAAGAAAGTAGCTTCCGAGAAGGAG------------------------------------------------------------------------------------------------------------------------------------------------------------------------------------------------------------------------------------------------------------------------------------------------------------------------------------------------------------------------------------------------------------------------------------------------------------------------------------------------------------------------------------------
>SexeCSP28
ATGAAGTGTATCTACGTGTTGTCCGTTCTGCTGGTTTTCGCTGGTGTTCTCGCTGAGGACAAGTACAGCACAGAGAATGATGACCTGGACATCGACGCCGTGGTAGCTGATTTGGACTCCCTCAAAGGCTTCGTGGGCTGCTTCATGGATTCTATCACCTGTCACGCTGTGGCTGCCGATTTCAAAAAGGACATTCCTGAGGCGGTCTCCACGCACTGCGCTAAATGTACGGATGCCCAGAGACATATCTTCCACAAGTTCCTTCTGGGTCTTAAGCAGAAGCTGCCATCAGATTATGACGCATTCAAGAACAAGTACGACCCTGAAGGCATACACTTCCATTCTCTAGAAGCCGCTGTTGCCAAATTT---------------------------------------------------------------------------------------------------------------------------------------------------------------------------------------------------------------------------------------------------------------------------------------------------------------------------------------------------------------------------------------------------------------------------------------------------------------------------------------------------------------
>SexeCSP29
ATGGACGCTGTGACTTGCCACGCTGTTGCTGCCGATTTCAAAAAGGATCTTCCTGAAGCGGTGGCGACAAGCTGCTCTAAATGTACAGATGCCCAGAAGCATATCTTCCACAGGTTCCTTCTTGGACTGAAACAGAAGCTGCCTGCTGATTACGAAGCCTTCAAGAAGAAGTTTGACCCTGAAGGTCTACACTTCCATACTCTTGAGGCCAATGTTGCCAACTCT---------------------------------------------------------------------------------------------------------------------------------------------------------------------------------------------------------------------------------------------------------------------------------------------------------------------------------------------------------------------------------------------------------------------------------------------------------------------------------------------------------------------------------------------------------------------------------------------------------------------------------------------------------------
>SexeCSP30
GAACATATCAGGGAAGCGCTGGAGAACGAGTGCGGCAAATGTACCGAGACCCAGAAGAAGGGAACCCGGCGTGTGATCGAGTACCTGATCAACAACGAGGAGGCGTACTGGAACGAGCTGACCGCCAAGTACGATCCTGAGAGGAAGTACACCGCCAAGTACGAGAAGGAACTCAAGAAGATCAAGGCT---------------------------------------------------------------------------------------------------------------------------------------------------------------------------------------------------------------------------------------------------------------------------------------------------------------------------------------------------------------------------------------------------------------------------------------------------------------------------------------------------------------------------------------------------------------------------------------------------------------------------------------------------------------------------------------------------
>SexeCSP31
CTGGTTGCTTTGTCGTGCTTGGTCGTGGTGGCGTTCGCTGCTGATAAATACAACCCTAAATATGATAACTTTGATGTGGACACCCTTATCACCAACGACAGACTGCTCAAGGCATACATTAACTGCTTCTTGGAAAAAGGACGCTGCACGCCCGAAGGATCAGATTTCAAAAAGGCCCTCCCCGAGGCGATAGAGACCACTTGCGCCAAGTGCACAGAGAAGCAGAAGGGCAACATCAGAAAGGTGATCAAAGCCATCCAGCAGAAACACCCCAAGGAATGGGAAGACCTCGTCAAGAAGAACGATCCCAGTGGCAA-------------------------------------------------------------------------------------------------------------------------------------------------------------------------------------------------------------------------------------------------------------------------------------------------------------------------------------------------------------------------------------------------------------------------------------------------------------------------------------------------------------------------------------------------------------------
>SexeCSP32
AAGTGCACTGCTGATGGCAAGGAACTGAAATCTCACATCAGGGAGGCTTTAGAACAGAACTGTGCTAAATGTACCGATACTCAGCGCAGTGGAACCCGTAGGGTCCTGGGCCACATCATCAACAATGAGCAGGAGTCCTGGAACCGTCTCAAGGCTAAATATGACCCCGAGTCCAAATACACTGTCAAATACGAACTGGAACTCAGAAAACTGAAGCAA---------------------------------------------------------------------------------------------------------------------------------------------------------------------------------------------------------------------------------------------------------------------------------------------------------------------------------------------------------------------------------------------------------------------------------------------------------------------------------------------------------------------------------------------------------------------------------------------------------------------------------------------------------------------
>SexeCSP33
TTCACAGAATGGATCCCTGAAGCTACGCAGACGTCTTGTGGGAAGTGCACAGAGAAACAAAAGGCTCTCGTTGCGAAGTGTATCAAGGCCATCAAGGAGAAACTGCCAACAGAATATGAGGAACTTCTGAAAAAGCACGACTCTGAAGGAAAATTCCGTGAGGCACTCCACAAGTTCGTCGACAAATATGCTCCT---------------------------------------------------------------------------------------------------------------------------------------------------------------------------------------------------------------------------------------------------------------------------------------------------------------------------------------------------------------------------------------------------------------------------------------------------------------------------------------------------------------------------------------------------------------------------------------------------------------------------------------------------------------------------------------------
