# Supplementary material for: Sex- and stage-dependent expression patterns of odorant-binding and chemosensory protein genes in Spodoptera exempta
Source: PeerJ. 2021 Sep 13;9:e12132. doi: 10.7717/peerj.12132 (PMC8445084; doi:10.7717/peerj.12132)
Supplement: Supplemental Information 16 [file peerj-09-12132-s016.fasta]

>SexeCSP1
MKLVIILALVAVAVARPDDGGTYDSKYDNFNVDELVGNARLLKSYAHCFLDDGKCTPEGN
DFKKWIPEATTTSCGKCSEKQKALVAKTIQAIKDKLPAEYEALIKKHDPENKHQGKLQEF
LQKYSH
>SexeCSP2
MNFLVLSIVVSMAAFVAAETYTDRYDHINIDEIIENRKLLVPYIKCTLDQGRCTPEGREL
KGKIKCCLK
>SexeCSP3
MKLVIILALVAVALARPDDGGFYDTKYDNFNADELIENERLLKSYAHCFLGDGKCTPEGN
DFKKWIPEATTTSCGKCTEKQKALIAKTIKAIKDKLPSEYEALIKKHDPENKHHDDLDKF
LQKYSH
>SexeCSP4
MKGILVLCLFVAAVSCKPETYDTRYDNFDVEALVGNVRLLTAYGHCFLGTGPCTPEGSDF
KKTIPDALRTGCAKCSPRQRHLIRVVANGFQEKTPALWKQLVQKEDPHGQYKETFTRFIN
ARD
>SexeCSP5
MMTKSFISMMLLIYLTIQSNATESSTYTTKYDGIDLDEILNNDRLLTGYVNCLMDLGPCT
ADGKELKKNLPDAIENDCKKCTERQREGADRVCHYLIDNKPEDWTKLEEKYKSDGSYRIK
YLASKLTKDEKELNATKSSEDTNNVSKE
>SexeCSP6
MQVIVVLVVVCMGLVAGLHVQAGPQMSDAQLEQILADRSTMQRHIKCALAEGPCDPVGRR
LRTLAPLVLRGACPQCSVQETRQIRRTLAFVQRNYPWEWAKIVRQYG
>SexeCSP7
MKVVFLVCVLAAVVYGEQYTDKYDNIDLDEILHNEKILQSYVNCCLDQGKCTPDGKELKS
HIKEALENRCGKCTPAQKDGTRKVLTHLINHEPEMWNQLCEKYDAEGKYRKMYEDEYKSV
KH
>SexeCSP8
MNALLIAVFAVAAPLAFGYDEKYDKLDVDKILGDDAVFTSYINCMLDKGPCSVEHSADFR
QLLPEVISTACAKCNAIQRQNVRKTVKALSEKRPDEFAQFRAKFDPKSEYEKDFMAFVIG
TD
>SexeCSP9
MVDAIETGCSKCTEAQEQGAAKVIEHLIKNELDIWHELTDKFDPTGKWRKTYEDRAKAKG
IHIPE
>SexeCSP10
MKSMIVLCVLSVAALVVARPDDSHYTDRYDNVNLDEILSNRRLLVPYVKCILDQGK
>SexeCSP11
MKVALLTLCFALGVLAQDMYENANDNFDISEVLGNERLLNSYAKCLLNKGPCTPEVKQVK
DKLPEALETRCAKCTDKQKQMGKTLA
>SexeCSP12
MRVVLFICALVHLVVGQDVNDMVNMPKYDSRYDYLDVDAIFTNKRLVRNYVDCLINSVRC
TPEGKALKRILPEALRTKCVRCTERQKRTAVKVIKRLKNEYPDEWSKLASRWDPTGDFTR
YFEEFLAKEHYNSIPGSGSALPTSSPLAPPRVPPSPPATTTPTPGPTESTPPRPLILNRF
GDDGELMMGSPSSAGITPRPMTQATTKPSTTMKTPSTRPVPPRPTMMTWAGAASNTQATR
FPLRPVSDISPPYSTAITLIDQIGYKIIKTTELVTDILRNTVRAVVGR
>SexeCSP13
MERGKCSPEGKELKEHLVDAIETGCSKCTEAQEKGAYKVIEHLIQNELDTWHELTDKYDS
SGKWRKTYEDRAKANGIIIPE
>SexeCSP14
MKVLVALSVFVVLAAAAPLTKDELATLEAFDYDSLFADEEKRKVVFDCLLDKGDCGPYKQ
IVDLSMKTILSNCAECSPSQKAKYDHVLKLLKDNYASFFNEFMQKTAAKKEKH
>SexeCSP15
MKCIYVLSALLVFAAVQAEDKYSTENDDLDIDAVVADVDALRGFVGCFMDSVTCHAVAAD
FKKDLPEAVATSCSKCTEAQKHIFHRFLLGLKQKLPADYEAFKKKFDPEGQHFHALEANV
SNS
>SexeCSP16
MQIKYALVLCCVAAVSVAQTQRPPVSDTALDDALQDKRFIQRQLKCALGEGPCDPIGKRL
KTLAPLVLRGACPQCSPQETKQIQ
>SexeCSP17
MRVLVALSCLVVVAFAADKYNAKYDNFDVDTLITNDRLLKAYINCFLEKGRCTPEGSDFK
SEYYCYVDY
>SexeCSP18
MKHILVALVVTIAVVKAQETYGTEYDNVNGEAIVSDDKQFQGFVDCFTGAAPCNEPAAAF
KRVLPEAIVQACGKCNPAQKHLVRLFLEAYSKKSPQEYEKFKDLFDPERK
>SexeCSP19
MKSFIVVCLFGLAAIAMARPNSSTYTDRYDNVNLDEILGNRRLLTPYVKCILDEGKCTAD
GKELKSHIREALEQNCAKCTDAQRRGTRRVLGHLINEEVEYWNRLKAKYDPQSKYTLKYE
QDLRKLKA
>SexeCSP20
MRSWLLCLCVLTVVVSCYSQANRYENFNPDAIVQNDRILLAYYKCVMDKGPCTRDGKNFK
RVLPETLATACGRCNPKQKTIVRKLLLGIRAKSEPRFLELLDKYNPDRSNRDALYAFLVT
GA
>SexeCSP21
MKSILVLCLLVAAVSCRPESYDTRFDNFDVEALVGNVRLLTAYGHCFLGNGPCTPEGSAF
KKTIPDALRTGCGKCSPKQRHLIRVVVQGFQNKTPGLWQDLVHKQDPNGQYKEIFTRFLN
GRD
>SexeCSP22
MKSILVLCLLVAAVSCKPETYDTRYDNFDVESLVGNVRLLTAYGHCFLGNGPCTPEGSDF
KKTIPDALRTGCGKCSPKQRHLIRVVVQGFQNKTPGLWQDLVHKQDPNGQYKEIFTRFLN
ARD
>SexeCSP23
MKHFLVLLIATIAVVTAQETYGTQYDNVNGEAIVSDDKQFQSFVDCFRGDAPCNEIAAAF
KRVLPEAIVEGCAKCNSVQKHLARLFLEAYSKKMPQEYEKFKDLFDPERKYFPKFEASVA
GF
>SexeCSP24
MWVQAIPYFIVVHVVMGNKEVPKISREFSEGVQSMGFKVIYGDEDLTIINQVVSEAEKNS
ASKNKVHLNEAIKPLPAQDVKCLMSVDRYCSKEMGQMKSVLIQAVKEDCAKCSVQQKDEA
GKVIASMMAHDPVAWKVFLTRYDGIKKVQRILG
>SexeCSP25
MKLIIAVVLCMVAVAWSRPASTYTDKWDNINVDEILESQRLLKGYVDCLLDRGRCTPDGK
ALKETLPDALEHECSKCTEKQKKSSDKVIRHLVNKRPDLWQELSGKYDPENIYQERYKTQ
LDAVKRH
>SexeCSP26
MKVVILVCVLAAVAYAHPHESTYTDKYDTIDLDEILSNRRLLVPYVKCCLDEGKCSPEGK
ELKSHIKEALENKCGKCTKAQQNGTRKVIKHLINHEPEFWKQLCDKYDPQRKYTTAYEEE
LKTL
>SexeCSP27
MKVLVVLSVFLALAAAAPPKPITKEELAILEAFDYDAVFANEESRKLIFDCLLDKGDCGP
YKKVVELSKKSMYDECALCSPTQMAKYDRVLKLLHDDYETFYNELIKKVASEKE
>SexeCSP28
MKCIYVLSVLLVFAGVLAEDKYSTENDDLDIDAVVADLDSLKGFVGCFMDSITCHAVAAD
FKKDIPEAVSTHCAKCTDAQRHIFHKFLLGLKQKLPSDYDAFKNKYDPEGIHFHSLEAAV
AKF
>SexeCSP29
MDAVTCHAVAADFKKDLPEAVATSCSKCTDAQKHIFHRFLLGLKQKLPADYEAFKKKFDP
EGLHFHTLEANVANS
>SexeCSP30
EHIREALENECGKCTETQKKGTRRVIEYLINNEEAYWNELTAKYDPERKYTAKYEKELKK
IKA
>SexeCSP31
LVALSCLVVVAFAADKYNPKYDNFDVDTLITNDRLLKAYINCFLEKGRCTPEGSDFKKAL
PEAIETTCAKCTEKQKGNIRKVIKAIQQKHPKEWEDLVKKNDPSG
>SexeCSP32
KCTADGKELKSHIREALEQNCAKCTDTQRSGTRRVLGHIINNEQESWNRLKAKYDPESKY
TVKYELELRKLKQ
>SexeCSP33
FTEWIPEATQTSCGKCTEKQKALVAKCIKAIKEKLPTEYEELLKKHDSEGKFREALHKFV
DKYAP
